# Supplementary material for: Short-End Injection Capillary Electrophoresis and Multivariate Analysis for Simultaneous Determination of Heavy Metals in Passiflora incarnata Tea
Source: Int J Environ Res Public Health. 2022 Nov 30;19(23):15994. doi: 10.3390/ijerph192315994 (PMC9735907; doi:10.3390/ijerph192315994)
Supplement: Supplementary file 1 [file ijerph-19-15994-s001.zip]

Archive with 1 entries (1 files):
- ijerph-2061126-supplementary.pdf
